# Supplementary material for: Removal of Azoxystrobin and Deltamethrin from Water Using Activated Biochar from Moringa oleifera L. Wood: Synthesis, Characterization, and Adsorption Study
Source: Molecules. 2025 Jun 26;30(13):2757. doi: 10.3390/molecules30132757 (PMC12251124; doi:10.3390/molecules30132757)
Supplement: Supplementary file 1 [file molecules-30-02757-s001.zip]

Archive with 1 entries (1 files):
- molecules-3632830-supplementary.pdf
